# Supplementary material for: Intersexual Differences in Behaviour and Resource Use of Specialist Phengaris teleius Butterflies
Source: Insects. 2022 Mar 6;13(3):262. doi: 10.3390/insects13030262 (PMC8951063; doi:10.3390/insects13030262)
Supplement: Supplementary file 1 [file insects-13-00262-s001.zip]

Archive with 2 entries (2 files):
- Supplementary Material S1.zip
- Supplementary Material S2.pdf
